# Supplementary material for: Multilevel factors influencing colorectal cancer screening adherence: A systematic literature review
Source: PLoS One. 2026 Feb 3;21(2):e0342184. doi: 10.1371/journal.pone.0342184 (PMC12867220; doi:10.1371/journal.pone.0342184)
Supplement: S4 File — (XLSX) [file pone.0342184.s004.xlsx]

## Sheet: Data
	Extracted data of included studies
No	Author, year	Country	Title	Study objective	Study design and setting	Study population and sample size (n)	Adherence concept definition	Proportion of the population that adheres to CRC screening	Results
1	Bhimla et al, 2022	United States	Examining multilevel neighborhood socioeconomic characteristics associated with colorectal cancer screening in Vietnamese Americans residing in Philadelphia County	To examine the impact of the built environment and neighborhood environmental factors on colorectal cancer (CRC) screening behavior among Vietnamese Americans residing in Philadelphia County.	The study utilized a community-based participatory research approach for recruitment and data collection. The participants were part of a clustered randomized culturally appropriate, theory- and evidence-based multilevel colorectal cancer intervention.	Vietnamese American aged 50 years and older (n=517)	Individual uptake of any CRC screening modality	22.5% that had prior history to any CRC screening tests	Ethnic density, social deprivation (x), presence of FQHCs or hospitals (x), Walk Score (x)
2	Ulyte et al 2020	Switzerland	Variation of colorectal, breast and prostate cancer screening activity in Switzerland: Influence of insurance, policy and guidelines	To analyze the geographic variation of colorectal, breast, and prostate cancer screening utilization in Switzerland and the influence of available guidelines and different modifiers of access.	Cross sectional – utilizing administrative insurance claims data from major insurer in Switzerland	Eligible population for each cancer screening type, for colorectal was 50-69 years old (n=1.2 million)	Individuals who utilize colonoscopy test	57% of the eligible population would have received colonoscopies	Age, Presence of comorbidities, Participation in care plans, Living in area with higher purchasing power, Urban, Insurance policy with higher coverage, Supplementary insurance
3	Dawidowicz et al, 2020	France	Predictive factors for non-participation or partial participation in breast, cervical and colorectal cancer screening programs	To describe patterns and rates of non-participation or partial participation in combinations of screening programs for breast, cervical, and colorectal cancers among French women aged 50 to 65 years	Cross sectional using retrospective data from screening center	Female resident aged between 50 and 74 years (n=102,219)	Individuals that were up-to-date with CRC screenings based on modalities	24.7% adhere to colorectal cancer screening	Younger age 50-55 years, Self-employment, Workplace insurance , Lower Socioeconomic status
4	Stracci et al, 2019	Italy	Geospatial analysis of the influence of family doctor on colorectal cancer screening adherence	To investigate the determinants of colorectal cancer (CRC) screening adherence in the regional population, focusing on the influence of individual factors and clustering factors corresponding to health service components, such as family doctors (FDs) and health districts.	Cross-sectional utilizing state government data	People aged 50–74 years who were invited over three screening rounds (n=333,843)	Individuals that adhere to the first screening invitation for colonoscopy	40.2% adhered to the first invitation for CRC screening	Foreign born, Youngest and oldest age group, Male, Presence of Family Doctor practices, District by geographical
5	Davis et al, 2017	United States	Geographic and population-level disparities in colorectal cancer testing: A multilevel analysis of Medicaid and commercial claims data	To understand differences in relative rates of colorectal cancer (CRC) testing across Oregon's Medicaid and commercially insured populations	Retrospective analysis of insurance claim data and area health resource data	Health insurance beneficiaries comprising both Medicaid and commercial insurance (n=64711)	Individual received any type of CRC screening modality during the 4-year period study	42.2% of the beneficiaries’ evidence of utilizing CRC screening test	Female,Commercial insurance (+),Primary care engagement (+),High family doctor: patient ratio (-),Distance to endoscopy facility,Access to primary care (+) ,Urban (+),Higher socioeconomic deprivation
6	Calo et al, 2015	United States	Associations between contextual factors and colorectal cancer screening in a racially and ethnically diverse population in Texas	To examine the associations between socioeconomic measures and adherence to colorectal cancer screening	Cross sectional utilizing state level health survey and state census tract data	Individual aged 50-74 years old (n=1720)	Individual was considered adherent if reported any utilization of CRC screening test within time frame	58.0% of the sample was adherent to any timely CRCS test	Hispanic (-),-Foreign born (-), Younger age 50-59 years (-),Single, separated, divorced (-),Unemployed (-),No health insurance (-),High family income ,Area level unemployment (-)
7	Pornet et al, 2010	France	Predictors of adherence to repeat fecal occult blood test in a population-based colorectal cancer screening program	To identify the proportion of people who completed repeat fecal occult blood testing (FOBT) among those eligible for all the first three rounds of colorectal cancer screening, and to identify both individual and contextual factors associated with adherence to repeat screening.	Retrospective analysis using administrative insurance claims data	Recipients of French statutory Health Insurance, aged between 50-74 years between September 2007 and September 2010 (n=61,386)	Individuals that have a potential repeat screening within the recommended timeline	38.8% compliant participants that adhere to repeat screening.	Male (-),Self-employed (-),Invitation via mail (-),Invitation via general practitioner (+),Living in deprived area (-),Rural/ urban weak
8	Lian et al, 2008	United States	Geographic variation and effect of area-level poverty rate on colorectal cancer screening	To analyze the geographic variation and the impact of area-level poverty rate on colorectal cancer screening among individuals aged 50 or older in Missouri.	Cross sectional survey and geographical mapping using postal code	Individual aged 50 or older, residing in Missouri (n=3022)	Individuals that had a FOBT done in past year and/or having sigmoidoscopy or colonoscopy in past five years	51.8% of individuals aged 50 years and above	Retired (+),Higher BMI (+),Anxiety/ depression history (+),Low education (-),Mid income household (-),No insurance (-),Access to primary care (-),No primary care physician (-),No routine checkup (-)
9	Shariff-Marco et al, 2013	United States	Multilevel predictors of colorectal cancer screening use in California	To examine the geographic variation in colorectal cancer (CRC) screening	Cross-sectional utilizing data from state survey and government health records	Individual aged 50-84 years old residing in California (n=20,626)	Individuals that were up-to date with any CRC screening modalities within the time frame	60.3% aged 50-84 years were reported being up-to-date with at least one of the screening modalities.	Non-Hispanic/White (+),Married (+),Educated (+),US-born (+),Insured (+),Primary care shortage (-),Safe neighborhood (+),No food insecurity (+)
